# Supplementary material for: d-allulose protects against diabetic nephropathy progression in Otsuka Long-Evans Tokushima Fatty rats with type 2 diabetes
Source: PLoS One. 2022 Jan 31;17(1):e0263300. doi: 10.1371/journal.pone.0263300 (PMC8803202; doi:10.1371/journal.pone.0263300)
Supplement: S1 Table — (XLSX) [file pone.0263300.s001.xlsx]

## Sheet: Sheet1
	non-fasting blood glucose (mg/dL)				fasting blood glucose (mg/dL)				Insulin (ng/mL)			Body weight (g)			food intake	Water intake	Tissue weights (g/100g BW)			Plasma Creatinine	Plasma BUN	Urinal NAG	Urinal Albumin	TNFa	IL6
	0w	4w	8w	12w	0w	4w	8w	12w	4w	8w	12w	initial	final	gain	(g/day)	(ml/day)	Kidney	Liver	Perirenal WAT	(mg/dL)	(mg/dL)	(U/24h)	(mg/24h)	(relative levels)
LETO	101	143	78	127	85	98	88	91	1.05	1.099	0.434	493.56	491.72	-1.84	25.5557	32.9528	0.471813	2.40787	2.20451	0.44	18.666	0.13564	0.278796	1.60538	2.63036
LETO	104	160	83	109	74	91	91	82	0.826	1.157	1.094	471.7	479.14	7.44	23.0883	32.478	0.517594	2.41266	2.19143	0.42	14.957	0.062402	0.0634164	0.850575	0.500459
LETO	103	108	105	109	81	105	105	89	1.089	1.521	1.206	461.03	477.92	16.89	23.7778	28.7611	0.474975	2.31629	1.78063	0.53	15.892	0.107714	0.0892462	1.08549	0.574342
LETO	104	163	94	129	79	100	104	83	0.687	0.904	0.935	457	446.59	-10.41	23.1242	27.6341	0.501579	2.34443	2.22799	0.4	13.886	0.0929634	0.124857	0.725654	1.36502
LETO	113	143	93	151	75	83	109	85	0.717	2.661	0.935	442.57	444.08	1.51	21.0976	28.8533	0.47514	2.441	2.24284	0.44	16.114	0.0534562	0.0945787	1.09379	0.791311
LETO	116	153	90	135	73	84	90	91	0.786	0.608	0.859	433.55	437.03	3.48	21.9543	27.1997	0.496533	2.4186	2.22639	0.47	14.845	0.0551203	0.171628	0.639113	0.13851
O-C	533	362	336	542	77	84	106	166	1.031	0.457	0.687	537.98	476.22	-61.76	36.6226	106.759	0.745454	3.90996	6.20722	0.28	20.846	0.424367	285.468	1.78124	2.69544
O-C	376	381	307	461	87	122	115	129	4.86	0.747	0.803	613.17	533.81	-79.36	33.5996	70.9041	0.657537	3.65111	7.68064	0.34	18.949	0.426918	39.5214	3.58165	1.99275
O-C	155	144	145	177	80	96	119	105	4.318	2.549	2.624	604.91	663.45	58.54	32.4329	35.4376	0.489864	2.6121	7.36755	0.29	15.771	0.411528	37.7311	2.38983	2.09421
O-C	497	437	264	545	79	109	156	197	0.933	0.416	0.968	535.04	473.53	-61.51	37.2573	120.706	0.804595	3.92372	5.77788	0.25	16.622	0.336874	341.345	4.23334	2.99088
O-C	401	459	437	421	78	101	95	140	0.628	0.334	0.255	558.05	458.3	-99.75	39.9171	148.633	0.818241	3.83155	5.31748	0.28	20.587	0.760797	125.923	2.04909	1.45299
O-C	228	248	196	153	92	104	135	143	1.976	1.282	1.77	569.99	648.91	78.92	31.6642	34.4634	0.474642	3.61221	9.34336	0.22	14.473	0.412198	64.5116	1.57803	3.51274
O-C	386	433	329	456	86	111	132	146	0.747	0.293	0.333	537.87	450.62	-87.25	40.2267	142.348	0.863255	4.09214	4.61142	0.19	19.239	0.468226	18.4306	1.46394	1.70782
O-C	447	600	393	600		248	348	345	0.558	0.09	0.303	468.92	414.26	-54.66	43.9899	174.275	0.984889	4.28475	3.92024	0.23	33.347	0.814875	404.296	1.43759	1.21571
O-C	216	314	221	451	87	131	132	140	2.819	2.717	1.916	612.04	612.64	0.6	32.5478	45.1303	0.551711	3.13724	8.17609	0.32	13.057	0.362383	27.836	2.54397	5.30396
O-C	324	286	209	497	81	104	115	140	3.857	1.891	1.953	631.58	653.33	21.75	34.4514	54.6767	0.549493	3.5342	9.33219	0.3	12.943	0.442535	61.1961	1.35992	2.19759
O-A	441	508	277	440	83	130	121	194	0.447	0.437	0.287	530.36	469.34	-61.02	34.2048	43.7487	0.903396	4.57877	5.99139	0.21	33.347	0.54582	30.3441	0.828106	1.44263
O-A	482	449	258	522	87	134	127	154	0.697	0.608	0.578	543.65	487.39	-56.26	32.9587	100.082	0.824801	4.71696	7.16059	0.2	29.217	0.451982	52.9645	0.928509	1.44173
O-A	251	182	127	182	102	101	101	106	1.349	1.128	1.499	554.7	583.48	28.78	28.335	92.733	0.551861	2.99753	7.77062	0.27	16.015	0.323679	47.2619	1.15463	2.04148
O-A	130	207	158	186	82	98	103	105	1.359	1.157	1.135	634.11	612.48	-21.63	27.739	34.4364	0.595938	3.39113	6.89329	0.27	14.934	0.478333	45.6939	1.50859	1.54597
O-A	183	186	141	113	77	105	107	107	1.454	0.806	1.042	599.64	629.49	29.85	30.3762	36.1056	0.603663	3.29314	6.93101	0.27	12.158	0.391493	65.7673	1.62468	1.04949
O-A	166	180	198	146	86	109	124	125	1.426	0.757	1.825	560.25	609.53	49.28	29.0693	29.2927	0.543041	3.38622	7.35485	0.25	15.345	0.406886	155.341	1.49279	1.94468
O-A	406	184	164	174	74	112	105	108	1.445	1.04	1.622	559.44	577.38	17.94	28.1039	29.0443	0.585403	3.46566	8.20084	0.25	12.194	0.408165	80.4616	2.28329	4.56005
O-A	385	224	154	214	99	98	118	97	1.416	0.806	1.47	624.39	607.76	-16.63	27.4023	30.4357	0.575885	3.47835	8.6827	0.26	12.608	0.448494	86.0838	1.5778	2.69439
O-A	348	130	128	113	84	110	120	95	1.157	0.855	1.78	472.58	587.85	115.27	30.2749	28.5416	0.588586	3.34439	8.11261	0.27	13.268	0.271996	76.2293	1.40903	1.44828
O-A	374	168	162	169	94	99	100	103	1.464	0.628	0.968	585.88	596.15	10.27	26.702	37.4636	0.516648	2.91537	8.35863	0.27	11.914	0.386719	25.2733	1.99473	2.17274
